# Supplementary material for: Prognostic Evaluation of Piezo2 Channels in Mammary Gland Carcinoma
Source: Cancers (Basel). 2024 Jun 29;16(13):2413. doi: 10.3390/cancers16132413 (PMC11240440; doi:10.3390/cancers16132413)
Supplement: Supplementary file 1 [file cancers-16-02413-s001.zip]

Archive with 2 entries (2 files):
- Ki67 results v1.pdf
- supplemental figure.pdf
